# Supplementary material for: Exploring Barriers and Facilitators to COVID-19 Vaccination Uptake Among Individuals with Mental Illness in the Australian Healthcare System: A Qualitative Study Protocol
Source: Methods Protoc. 2026 Jun 16;9(3):99. doi: 10.3390/mps9030099 (PMC13305169; doi:10.3390/mps9030099)
Supplement: Supplementary file 1 [file mps-09-00099-s001.zip]

Archive with 7 entries (7 files):
- .DS_Store
- Supplementary Material  3 – Adverse event management protocol (V1, 10.09.2024).pdf
- Supplementary Material  4– Recruitment flowchart (V1, 10.09.2024);.pdf
- Supplementary Material 1 – Semi-structured interview schedule (V1, 10.09.2024).pdf
- Supplementary Material 2 – Participant Information and Consent Form (PICF) (V1, 10.09.2024).pdf
- Supplementary Material 5 – Poster with QR code (V1, 10.09.2024).pdf
- Supplementary Material 6 – Demographic survey (V1, 10.09.2024).pdf
